# Supplementary material for: Integral Lipophilicity Studies with in Silico ADMET Parameter Analysis of Novel Pseudothiohydantoin Derivatives
Source: Int J Mol Sci. 2026 Jul 15;27(14):6310. doi: 10.3390/ijms27146310 (PMC13409817; doi:10.3390/ijms27146310)
Supplement: Supplementary file 1 [file ijms-27-06310-s001.zip]

Archive with 1 entries (1 files):
- ijms-4400554-supplementary.pdf
